# Supplementary material for: The determinants of COVID-induced brain dysfunctions after SARS-CoV-2 infection in hospitalized patients
Source: Front Neurosci. 2024 Jan 8;17:1249282. doi: 10.3389/fnins.2023.1249282 (PMC10800467; doi:10.3389/fnins.2023.1249282)
Supplement: Supplementary file 1 [file Table_1.XLSX]

## Sheet: Sheet1
PAIN SYMPTOMS	GASTROINTESTINAL SYMPTOMS	CARDIOVASCULAR SYMPTOMS	UROGENITAL SYMPTOMS	NEUROLOGICAL SYMPTOMS	AUTONOMIC SYMPTOMS	FATIGUE SYNDROME	PANIC SYMPTOMS	WORRYING, TENSION ETC (Symptoms Anxiety Generalized)	SYMPTOMS DEPRESSION	SLEEP DISORDERS	SEXUAL DYSFUNCTION	TRAUMA	ADJUSTMENT DISORDER
2.010 Headache, tension 2.011 Headache, other 2.012 Back ache 2.013 Muscular aches and pains 2.014 Pains in arms or legs 2.015 Pains in the joints 2.016 Chest pains 2.017 Abdominal pains 2.018 Pains during menstruation 2.019 Pains during sexual intercourse 2.020 Pains during urination 2.021 Pains in rectum 2.022 Pains in other organs or parts of the body 2.023 Pain moving from one place to another	2.024 Nausea 2.025 Vomiting, other than during pregnancy 2.026 Regurgitation 2.027 Feeling bloated, full of gas, distended, heavy 2.028 Constipation 2.029 Frequent loose bowel movements 2.030 Diarrhoea 2.031 Discharge of fluids from anus 2.032 Bad taste in mouth, coated tongue 2.033 Aerophagy, hiccough 2.034 Burning sensation in chest or epigastrium 2.035 Intolerance of several different foods 2.…	2.037 Palpitations 2.038 Precordial discomfort 2.039 Breathlessness without exertion 2.040 Dyspnea on exertion 2.041 Hyperventilation 2.042 Other cardiovascular complaints	2.043 Frequent urination 2.044 Urine retention 2.045 Unpleasant sensations in or around the genitals 2.046 Unusual or copious vaginal discharge 2.047 Irregular menstruation 2.048 Excessive menstrual bleeding 2.049 Reduced menstrual flow, amenorrhea 2.050 Vomiting during pregnancy 2.051 Sexual indifference 2.052 Erectile or ejaculatory dysfunction 2.053 Other urogenital complaints	2.054 Feelings of impaired coordination or balance 2.055 Feelings of paresis or localized weakness 2.056 Difficulty swallowing or lump in throat 2.057 Aphonia 2.058 Unpleasant numbness or tingling sensations 2.059 Loss of touch or pain sensation 2.060 Double vision 2.061 Blindness 2.062 Deafness 2.063 Dizziness 2.064 Fainting 2.065 Loss of consciousness other than fainting 2.066 Loss of memory 2.…	2.068 Blotchy or discolored skin 2.069 Edema 2.070 Excessive sweating 2.071 Burning, itching 2.072 Breast engorgement or secretion 2.073 Other skin or gland complaints 2.074 Heart pounding or accelerated pulse rate 2.075 Hot or cold sweats 2.076 Trembling or shaking 2.077 Dry mouth 2.078 Flushing or blushing 2.079 Churning in stomach, “butterflies” 2.080 Other autonomic complaints 2.081 Other som…	2.087 Excessive and distressing fatigue (physical exercise) Do you become exhausted and weak after taking even minor exercise? - Is it distressing? Can you describe what happens? - Do you get muscular aches and pains afterwards? - What about other unpleasant bodily feelings? - Did it follow any particular illness? Rate irritability if present at 3.009. 2.088 Excessive and distressing fatigue (men…	4.003 Can’t get breath and smothering feeling 4.004+ Heart pounding, missing beats, faster 4.005 Dizzy, light-headed, faint, unsteady 4.006 Tingling, numbness in face/fingers 4.007 Tightness, discomfort or pain in chest 4.008+ Dry mouth not due to medication or dehydration 4.009 Difficulty in swallowing, lump in throat 4.010+ Sweating, e.g. palms 4.011+ Trembling or shaking, e.g. of hands or limb…	3.001 Worrying Have you worried a great deal during [PERIOD]? - What is it like when you worry? - Do unpleasant thoughts go round and round in your mind? - Do you worry more than is necessary, given the problem? - What happens when you try to turn your attention to something else? - Can you stop worrying by looking at TV or reading or thinking about something you usually enjoy? A round of painful…	6.001 Depressed mood Have you been feeling low in spirits recently/[PERIOD]? - Would you describe your mood as sad, downcast, gloomy, despairing or deeply depressed? - Has it been mild, moderate or severe? - How much of the time were you in reasonable spirits? - And how much of the time were you really low? - When did you last feel your usual self? When rating clinical severity of depression, rem…	8.011 Delayed sleep Have you had problems getting off to sleep? - How long do you lie awake? As much as an hour? - How often does that happen? As much as 3 times a week? - Has it been going on for as long as a month? 0 No problem. 1 R complains of delay (at least an hour), not 2. 2 Delay of 1 hour+, 3+ times a week, at least 1 month. If sleep problem judged to be due to physical condition, e.g. p…	8.024 Loss of libido Has your interest in sex been a lot less than usual during [PERIOD]? - Has your activity been much reduced? - If you think about sex do you feel desire? - Do you have sexual fantasies as much as before? Rate sexual drive, not orientation. 1 Somewhat lower. 2 Markedly lower. 3 Virtually absent during [PERIOD]. If depressed ask 8.025. 8.025 Loss of libido associated with depres…	13.063 Stress-related heart pounding, missing beats, faster 13.064 Stress-related chest pain and discomfort 13.065 Stress-related hot or cold sweats or flushes 13.066 Stress-related trembling of hands or limbs 13.067 Stress-related dry mouth 13.068 Stress-related fear of going crazy 13.069 Stress-related fear of dying 13.070 Stress-realted churning stomach, nausea, butterflies 13.071 Stress-relat…	13.112 Marked and excessive distress Rate if there is marked distress that is in excess of what would be generally expected form exposure to the stressor. 13.113 Impairment of social or occupational functioning Includes academic functioning. 13.114 Brief depressive reaction Mild. Lasting less than 1 month. 13.115 Prolonged depressive reaction Mild, lasting 1 month to two years. 13.116 Adjustment …
